# Supplementary material for: Comparative Metagenomics of the Polymicrobial Black Band Disease of Corals
Source: Front Microbiol. 2017 Apr 18;8:618. doi: 10.3389/fmicb.2017.00618 (PMC5394123; doi:10.3389/fmicb.2017.00618)
Supplement: Supplementary Table 4 — Differential represented SEED subsystems (Level 3) functions between three bacterial phyla in Black Band Disease metagenome-assembled genomes. [file Table4.XLSX]

## Sheet: RAST_26MAG_Active_noEffectSize_
Subsystem	p-values	p-values (corrected)	Effect size	Note	Bacteroidetes: mean rel. freq. (%)	Bacteroidetes: std. dev. (%)	Cyanobacteria: mean rel. freq. (%)	Cyanobacteria: std. dev. (%)	Proteobacteria: mean rel. freq. (%)	Proteobacteria: std. dev. (%)	Bacteroidetes_BLZ4_bin4	Bacteroidetes_BLZ4_bin4: parent seq. count	Bacteroidetes_BLZ4_bin4: rel. freq. (%)	Bacteroidetes_Cyano_bin10	Bacteroidetes_Cyano_bin10: parent seq. count	Bacteroidetes_Cyano_bin10: rel. freq. (%)	Bacteroidetes_Cyano_bin11	Bacteroidetes_Cyano_bin11: parent seq. count	Bacteroidetes_Cyano_bin11: rel. freq. (%)	Bacteroidetes_Cyano_bin6	Bacteroidetes_Cyano_bin6: parent seq. count	Bacteroidetes_Cyano_bin6: rel. freq. (%)	Bacteroidetes_Guam_bin1	Bacteroidetes_Guam_bin1: parent seq. count	Bacteroidetes_Guam_bin1: rel. freq. (%)	Bacteroidetes_Guam_bin2	Bacteroidetes_Guam_bin2: parent seq. count	Bacteroidetes_Guam_bin2: rel. freq. (%)	Bacteroidetes_Guam_bin4	Bacteroidetes_Guam_bin4: parent seq. count	Bacteroidetes_Guam_bin4: rel. freq. (%)	Bacteroidetes_Guam_bin8	Bacteroidetes_Guam_bin8: parent seq. count	Bacteroidetes_Guam_bin8: rel. freq. (%)	Bacteroidetes_Guam_bin9	Bacteroidetes_Guam_bin9: parent seq. count	Bacteroidetes_Guam_bin9: rel. freq. (%)	Bacteroidetes_LKpool_bin1	Bacteroidetes_LKpool_bin1: parent seq. count	Bacteroidetes_LKpool_bin1: rel. freq. (%)	Bacteroidetes_LKpool_bin3	Bacteroidetes_LKpool_bin3: parent seq. count	Bacteroidetes_LKpool_bin3: rel. freq. (%)	Bacteroidetes_LKpool_bin7	Bacteroidetes_LKpool_bin7: parent seq. count	Bacteroidetes_LKpool_bin7: rel. freq. (%)	Roseofilum_BLZ4_bin2	Roseofilum_BLZ4_bin2: parent seq. count	Roseofilum_BLZ4_bin2: rel. freq. (%)
Photosystem II	7.26e-18	1.05e-15	0.967667		0	0	1.56667	0.240705	0.0228154	0.0645318	0	1248	0	0	1180	0	0	1365	0	0	672	0	0	1156	0	0	114	0	0	141	0	0	803	0	0	203	0	0	1151	0	0	92	0	0	1149	0	21	1534	1.36897
Phycobilisome	7.49e-12	5.39e-10	0.892219		0	0	1.28657	0.401877	0	0	0	1248	0	0	1180	0	0	1365	0	0	672	0	0	1156	0	0	114	0	0	141	0	0	803	0	0	203	0	0	1151	0	0	92	0	0	1149	0	17	1534	1.10821
Cytochrome B6-F complex	2.2e-08	1.06e-06	0.784138		0	0	0.470009	0.221626	0	0	0	1248	0	0	1180	0	0	1365	0	0	672	0	0	1156	0	0	114	0	0	141	0	0	803	0	0	203	0	0	1151	0	0	92	0	0	1149	0	5	1534	0.325945
Cell envelope-associated LytR-CpsA-Psr transcriptional attenuators	6e-08	1.44e-06	0.764494		0	0	0.0914702	0.0456263	0	0	0	1248	0	0	1180	0	0	1365	0	0	672	0	0	1156	0	0	114	0	0	141	0	0	803	0	0	203	0	0	1151	0	0	92	0	0	1149	0	1	1534	0.065189
DNA Helicase of Unknown Function	6e-08	1.44e-06	0.764494		0	0	0.18294	0.0912527	0	0	0	1248	0	0	1180	0	0	1365	0	0	672	0	0	1156	0	0	114	0	0	141	0	0	803	0	0	203	0	0	1151	0	0	92	0	0	1149	0	2	1534	0.130378
Polyadenylation specificity factor	6e-08	1.44e-06	0.764494		0	0	0.0914702	0.0456263	0	0	0	1248	0	0	1180	0	0	1365	0	0	672	0	0	1156	0	0	114	0	0	141	0	0	803	0	0	203	0	0	1151	0	0	92	0	0	1149	0	1	1534	0.065189
Coenzyme F420 synthesis	1.16e-07	1.86e-06	0.750592		0	0	0.110345	0.0571648	0	0	0	1248	0	0	1180	0	0	1365	0	0	672	0	0	1156	0	0	114	0	0	141	0	0	803	0	0	203	0	0	1151	0	0	92	0	0	1149	0	2	1534	0.130378
Streptococcus pyogenes recombinatorial zone	1.16e-07	1.86e-06	0.750592		0	0	0.0551725	0.0285824	0	0	0	1248	0	0	1180	0	0	1365	0	0	672	0	0	1156	0	0	114	0	0	141	0	0	803	0	0	203	0	0	1151	0	0	92	0	0	1149	0	1	1534	0.065189
Transcription factors cyanobacterial RpoD-like sigma factors	1.16e-07	1.86e-06	0.750592		0	0	0.331035	0.171494	0	0	0	1248	0	0	1180	0	0	1365	0	0	672	0	0	1156	0	0	114	0	0	141	0	0	803	0	0	203	0	0	1151	0	0	92	0	0	1149	0	6	1534	0.391134
Cyanobecterial bypass in the TCA	1.62e-07	2.33e-06	0.743264		0	0	0.242652	0.128168	0	0	0	1248	0	0	1180	0	0	1365	0	0	672	0	0	1156	0	0	114	0	0	141	0	0	803	0	0	203	0	0	1151	0	0	92	0	0	1149	0	4	1534	0.260756
ECF class transporters	2.74e-07	3.58e-06	0.731269		0	0	0.753573	0.349218	0.0942602	0.134104	0	1248	0	0	1180	0	0	1365	0	0	672	0	0	1156	0	0	114	0	0	141	0	0	803	0	0	203	0	0	1151	0	0	92	0	0	1149	0	9	1534	0.586701
Maltose and Maltodextrin Utilization	1.42e-06	1.7e-05	0.689955		0.0557201	0.124721	0.587313	0.251631	0.0233182	0.0659538	4	1248	0.320513	0	1180	0	0	1365	0	0	672	0	0	1156	0	0	114	0	0	141	0	0	803	0	0	203	0	0	1151	0	0	92	0	4	1149	0.348129	7	1534	0.456323
CO2 uptake, carboxysome	1.02e-05	0.00011261	0.632007		0.0908281	0.165366	1.15235	0.624996	0.0962602	0.199141	0	1248	0	5	1180	0.423729	3	1365	0.21978	3	672	0.446429	0	1156	0	0	114	0	0	141	0	0	803	0	0	203	0	0	1151	0	0	92	0	0	1149	0	12	1534	0.782269
Broadly distributed proteins not in subsystems	3.64e-05	0.000374454	0.588837		0.0502621	0.0895728	0.312902	0.115833	0.537837	0.27858	0	1248	0	2	1180	0.169492	0	1365	0	0	672	0	2	1156	0.17301	0	114	0	0	141	0	0	803	0	0	203	0	3	1151	0.260643	0	92	0	0	1149	0	4	1534	0.260756
Urea decomposition	4.14e-05	0.000397288	0.584228		0	0	0.64539	0.3278	0.0876145	0.247811	0	1248	0	0	1180	0	0	1365	0	0	672	0	0	1156	0	0	114	0	0	141	0	0	803	0	0	203	0	0	1151	0	0	92	0	0	1149	0	12	1534	0.782269
Glutathione: Non-redox reactions	5.05e-05	0.000454185	0.576994		0.0652817	0.060736	0.567696	0.177759	0.248599	0.225173	1	1248	0.0801282	2	1180	0.169492	0	1365	0	1	672	0.14881	1	1156	0.0865052	0	114	0	0	141	0	1	803	0.124533	0	203	0	1	1151	0.086881	0	92	0	1	1149	0.0870322	7	1534	0.456323
DNA phosphorothioation	6.77e-05	0.000573827	0.566023		0	0	0.299158	0.235418	0	0	0	1248	0	0	1180	0	0	1365	0	0	672	0	0	1156	0	0	114	0	0	141	0	0	803	0	0	203	0	0	1151	0	0	92	0	0	1149	0	4	1534	0.260756
Urease subunits	8.6e-05	0.000681821	0.556902		0	0	0.369527	0.185879	0.0557547	0.157698	0	1248	0	0	1180	0	0	1365	0	0	672	0	0	1156	0	0	114	0	0	141	0	0	803	0	0	203	0	0	1151	0	0	92	0	0	1149	0	7	1534	0.456323
Transport of Nickel and Cobalt	9.74e-05	0.000681821	0.552121		0.0360438	0.119544	0.649444	0.31168	0.103147	0.231259	0	1248	0	0	1180	0	0	1365	0	0	672	0	5	1156	0.432526	0	114	0	0	141	0	0	803	0	0	203	0	0	1151	0	0	92	0	0	1149	0	8	1534	0.521512
Alkaloid biosynthesis from L-lysine	0.000102647	0.000681821	0.550054		0.0103777	0.0344191	0.0914702	0.0456263	0	0	0	1248	0	0	1180	0	0	1365	0	0	672	0	0	1156	0	0	114	0	0	141	0	1	803	0.124533	0	203	0	0	1151	0	0	92	0	0	1149	0	1	1534	0.065189
Conserved gene cluster possibly involved in RNA metabolism	0.000108902	0.000681821	0.547733		0	0	0.230952	0.188606	0	0	0	1248	0	0	1180	0	0	1365	0	0	672	0	0	1156	0	0	114	0	0	141	0	0	803	0	0	203	0	0	1151	0	0	92	0	0	1149	0	6	1534	0.391134
Cyanate hydrolysis	0.000108902	0.000681821	0.547733		0	0	0.19246	0.157172	0	0	0	1248	0	0	1180	0	0	1365	0	0	672	0	0	1156	0	0	114	0	0	141	0	0	803	0	0	203	0	0	1151	0	0	92	0	0	1149	0	5	1534	0.325945
Cyanobacterial Circadian Clock	0.000108902	0.000681821	0.547733		0	0	0.346427	0.28291	0	0	0	1248	0	0	1180	0	0	1365	0	0	672	0	0	1156	0	0	114	0	0	141	0	0	803	0	0	203	0	0	1151	0	0	92	0	0	1149	0	9	1534	0.586701
Photosystem I	0.000118666	0.000711993	0.544344		0	0	0.552063	0.453934	0	0	0	1248	0	0	1180	0	0	1365	0	0	672	0	0	1156	0	0	114	0	0	141	0	0	803	0	0	203	0	0	1151	0	0	92	0	0	1149	0	15	1534	0.977836
Bilin Biosynthesis	0.000138223	0.000765543	0.538259		0	0	0.425143	0.353884	0	0	0	1248	0	0	1180	0	0	1365	0	0	672	0	0	1156	0	0	114	0	0	141	0	0	803	0	0	203	0	0	1151	0	0	92	0	0	1149	0	10	1534	0.65189
Mycosporine synthesis cluster	0.000138223	0.000765543	0.538259		0	0	0.127543	0.106165	0	0	0	1248	0	0	1180	0	0	1365	0	0	672	0	0	1156	0	0	114	0	0	141	0	0	803	0	0	203	0	0	1151	0	0	92	0	0	1149	0	3	1534	0.195567
Mycobacterium virulence operon involved in an unknown function with a Jag Protein and YidC and YidD	0.000180477	0.000962542	0.527424		0	0	0.102818	0.0874674	0	0	0	1248	0	0	1180	0	0	1365	0	0	672	0	0	1156	0	0	114	0	0	141	0	0	803	0	0	203	0	0	1151	0	0	92	0	0	1149	0	3	1534	0.195567
Cobalamin synthesis	0.000211213	0.00108624	0.520917		0.245013	0.482493	1.21626	0.31523	0.130323	0.266456	0	1248	0	4	1180	0.338983	0	1365	0	0	672	0	14	1156	1.21107	0	114	0	0	141	0	0	803	0	0	203	0	16	1151	1.3901	0	92	0	0	1149	0	16	1534	1.04302
Sucrose utilization	0.000231621	0.00115012	0.517059		0	0	0.157624	0.117236	0.0159299	0.0450566	0	1248	0	0	1180	0	0	1365	0	0	672	0	0	1156	0	0	114	0	0	141	0	0	803	0	0	203	0	0	1151	0	0	92	0	0	1149	0	2	1534	0.130378
Cyanophycin Metabolism	0.00031548	0.00148866	0.503907		0.0285418	0.0638255	0.238113	0.0663422	0.0683571	0.0968826	0	1248	0	2	1180	0.169492	0	1365	0	0	672	0	2	1156	0.17301	0	114	0	0	141	0	0	803	0	0	203	0	0	1151	0	0	92	0	0	1149	0	3	1534	0.195567
Purine Utilization	0.000320475	0.00148866	0.503229		0.0213644	0.050661	0.457351	0.228132	0.250104	0.218566	0	1248	0	2	1180	0.169492	0	1365	0	0	672	0	0	1156	0	0	114	0	0	141	0	0	803	0	0	203	0	1	1151	0.086881	0	92	0	0	1149	0	5	1534	0.325945
Pterin synthesis related cluster	0.000436289	0.0019633	0.489722		0.299429	0.224285	0	0	0	0	6	1248	0.480769	5	1180	0.423729	4	1365	0.29304	4	672	0.595238	5	1156	0.432526	0	114	0	0	141	0	4	803	0.498132	0	203	0	4	1151	0.347524	0	92	0	6	1149	0.522193	0	1534	0
Flagellar motility	0.000493595	0.00215387	0.484217		0	0	0	0	0.994198	0.829706	0	1248	0	0	1180	0	0	1365	0	0	672	0	0	1156	0	0	114	0	0	141	0	0	803	0	0	203	0	0	1151	0	0	92	0	0	1149	0	0	1534	0
Hopanes	0.000544893	0.00230778	0.479763		0	0	0.165518	0.0857472	0.0311891	0.0882161	0	1248	0	0	1180	0	0	1365	0	0	672	0	0	1156	0	0	114	0	0	141	0	0	803	0	0	203	0	0	1151	0	0	92	0	0	1149	0	3	1534	0.195567
Glycolate, glyoxylate interconversions	0.000561076	0.00230843	0.478438		0.0196409	0.0457014	0.365881	0.182505	0.315177	0.238126	0	1248	0	0	1180	0	0	1365	0	1	672	0.14881	0	1156	0	0	114	0	0	141	0	0	803	0	0	203	0	1	1151	0.086881	0	92	0	0	1149	0	4	1534	0.260756
Xanthine dehydrogenase subunits	0.000768498	0.00307399	0.463973		0	0	0.27441	0.136879	0.0783704	0.153984	0	1248	0	0	1180	0	0	1365	0	0	672	0	0	1156	0	0	114	0	0	141	0	0	803	0	0	203	0	0	1151	0	0	92	0	0	1149	0	3	1534	0.195567
Universal stress protein family	0.000794774	0.00309318	0.462404		0	0	0	0	0.0910427	0.079378	0	1248	0	0	1180	0	0	1365	0	0	672	0	0	1156	0	0	114	0	0	141	0	0	803	0	0	203	0	0	1151	0	0	92	0	0	1149	0	0	1534	0
Glutathione: Redox cycle	0.000826182	0.00313079	0.460589		0	0	0.256988	0.0481691	0.139225	0.179286	0	1248	0	0	1180	0	0	1365	0	0	672	0	0	1156	0	0	114	0	0	141	0	0	803	0	0	203	0	0	1151	0	0	92	0	0	1149	0	4	1534	0.260756
Lactate utilization	0.00131879	0.00486939	0.438201		0.0354097	0.0548205	0	0	0.267438	0.214232	1	1248	0.0801282	1	1180	0.0847458	0	1365	0	0	672	0	2	1156	0.17301	0	114	0	0	141	0	0	803	0	0	203	0	0	1151	0	0	92	0	1	1149	0.0870322	0	1534	0
Molybdenum cofactor biosynthesis	0.00163648	0.00589132	0.427558		0.231542	0.403485	1.17777	0.341461	0.365639	0.454376	0	1248	0	12	1180	1.01695	11	1365	0.805861	0	672	0	0	1156	0	0	114	0	0	141	0	0	803	0	0	203	0	11	1151	0.955691	0	92	0	0	1149	0	15	1534	0.977836
Choline and Betaine Uptake and Betaine Biosynthesis	0.00181052	0.00635889	0.422505		0	0	0.353222	0.19184	0.492437	0.425854	0	1248	0	0	1180	0	0	1365	0	0	672	0	0	1156	0	0	114	0	0	141	0	0	803	0	0	203	0	0	1151	0	0	92	0	0	1149	0	4	1534	0.260756
Glycyl-tRNA synthetase	0.00244149	0.00837081	0.407294		0	0	0.110345	0.0571648	0.0688895	0.0799767	0	1248	0	0	1180	0	0	1365	0	0	672	0	0	1156	0	0	114	0	0	141	0	0	803	0	0	203	0	0	1151	0	0	92	0	0	1149	0	2	1534	0.130378
RNA polymerase bacterial	0.00284686	0.00953366	0.399324		0.118494	0.149918	0.275863	0.142912	0	0	3	1248	0.240385	3	1180	0.254237	3	1365	0.21978	3	672	0.446429	0	1156	0	0	114	0	0	141	0	0	803	0	0	203	0	0	1151	0	0	92	0	3	1149	0.261097	5	1534	0.325945
Salicylate ester degradation	0.00378716	0.0123943	0.38423		0.0142709	0.0319128	0.0914702	0.0456263	0.0258175	0.0368996	0	1248	0	1	1180	0.0847458	0	1365	0	0	672	0	1	1156	0.0865052	0	114	0	0	141	0	0	803	0	0	203	0	0	1151	0	0	92	0	0	1149	0	1	1534	0.065189
ABC transporter branched-chain amino acid (TC 3.A.1.4.1)	0.0041658	0.0133306	0.379106		0	0	0	0	0.377099	0.39023	0	1248	0	0	1180	0	0	1365	0	0	672	0	0	1156	0	0	114	0	0	141	0	0	803	0	0	203	0	0	1151	0	0	92	0	0	1149	0	0	1534	0
Methionine Salvage	0.00486198	0.0152201	0.370706		0	0	0.247384	0.265184	0.0233918	0.066162	0	1248	0	0	1180	0	0	1365	0	0	672	0	0	1156	0	0	114	0	0	141	0	0	803	0	0	203	0	0	1151	0	0	92	0	0	1149	0	4	1534	0.260756
Mercury resistance operon	0.00513726	0.0157397	0.367685		0	0	0.0914702	0.0456263	0.0445298	0.0695369	0	1248	0	0	1180	0	0	1365	0	0	672	0	0	1156	0	0	114	0	0	141	0	0	803	0	0	203	0	0	1151	0	0	92	0	0	1149	0	1	1534	0.065189
Trehalose Biosynthesis	0.0052992	0.0158976	0.365977		0.192478	0.230587	0.338598	0.107406	0	0	6	1248	0.480769	6	1180	0.508475	5	1365	0.3663	0	672	0	6	1156	0.519031	0	114	0	0	141	0	0	803	0	0	203	0	0	1151	0	0	92	0	5	1149	0.435161	5	1534	0.325945
Modification of eukaryotic initiation factor 5A	0.00578057	0.0169878	0.361165		0.0207555	0.0688382	0.110345	0.0571648	0	0	0	1248	0	0	1180	0	0	1365	0	0	672	0	0	1156	0	0	114	0	0	141	0	2	803	0.249066	0	203	0	0	1151	0	0	92	0	0	1149	0	2	1534	0.130378
Urea carboxylase and Allophanate hydrolase cluster	0.00671734	0.0193459	0.352767		0.030525	0.10124	0.16626	0.0998914	0	0	0	1248	0	0	1180	0	5	1365	0.3663	0	672	0	0	1156	0	0	114	0	0	141	0	0	803	0	0	203	0	0	1151	0	0	92	0	0	1149	0	2	1534	0.130378
Synechocystis experimental	0.00711036	0.0199076	0.349559		0	0	0.296967	0.364061	0	0	0	1248	0	0	1180	0	0	1365	0	0	672	0	0	1156	0	0	114	0	0	141	0	0	803	0	0	203	0	0	1151	0	0	92	0	0	1149	0	11	1534	0.71708
Chlorophyll Biosynthesis	0.00718886	0.0199076	0.348938		0	0	0.267337	0.328186	0	0	0	1248	0	0	1180	0	0	1365	0	0	672	0	0	1156	0	0	114	0	0	141	0	0	803	0	0	203	0	0	1151	0	0	92	0	0	1149	0	0	1534	0
Listeria surface proteins: Internalin-like proteins	0.00845635	0.0229757	0.339679		0.299581	0.301574	0.0126582	0.0253165	0	0	2	1248	0.160256	3	1180	0.254237	2	1365	0.14652	1	672	0.14881	1	1156	0.0865052	0	114	0	1	141	0.70922	2	803	0.249066	1	203	0.492611	2	1151	0.173762	1	92	1.08696	1	1149	0.0870322	0	1534	0
TRAP Transporter collection	0.0120999	0.0322663	0.318783		0.0395015	0.0886075	0	0	0.357913	0.378186	0	1248	0	3	1180	0.254237	3	1365	0.21978	0	672	0	0	1156	0	0	114	0	0	141	0	0	803	0	0	203	0	0	1151	0	0	92	0	0	1149	0	0	1534	0
Glutathione-dependent pathway of formaldehyde detoxification	0.0125133	0.032762	0.31679		0	0	0.0914702	0.0456263	0.0687138	0.0915684	0	1248	0	0	1180	0	0	1365	0	0	672	0	0	1156	0	0	114	0	0	141	0	0	803	0	0	203	0	0	1151	0	0	92	0	0	1149	0	1	1534	0.065189
Type IV pilus	0.0128416	0.0328742	0.31525		0	0	0.606898	0.314406	0.277756	0.522315	0	1248	0	0	1180	0	0	1365	0	0	672	0	0	1156	0	0	114	0	0	141	0	0	803	0	0	203	0	0	1151	0	0	92	0	0	1149	0	11	1534	0.71708
Nitrogen fixation	0.0130127	0.0328742	0.314461		0	0	0.496553	0.257241	0.147493	0.417172	0	1248	0	0	1180	0	0	1365	0	0	672	0	0	1156	0	0	114	0	0	141	0	0	803	0	0	203	0	0	1151	0	0	92	0	0	1149	0	9	1534	0.586701
Methylthiotransferases	0.0141884	0.0352264	0.309286		0.576758	0.537579	0.0806266	0.0471147	0.0819767	0.082036	3	1248	0.240385	3	1180	0.254237	3	1365	0.21978	3	672	0.446429	3	1156	0.259516	2	114	1.75439	1	141	0.70922	1	803	0.124533	3	203	1.47783	2	1151	0.173762	1	92	1.08696	2	1149	0.174064	1	1534	0.065189
Creatine and Creatinine Degradation	0.014927	0.0364321	0.306231		0.0141243	0.046845	0.146643	0.0229643	0.181835	0.192177	0	1248	0	2	1180	0.169492	0	1365	0	0	672	0	0	1156	0	0	114	0	0	141	0	0	803	0	0	203	0	0	1151	0	0	92	0	0	1149	0	2	1534	0.130378
Proline Synthesis	0.0152462	0.0364388	0.304953		0.129267	0.143304	0.421053	0.156971	0.270857	0.199154	4	1248	0.320513	2	1180	0.169492	5	1365	0.3663	0	672	0	2	1156	0.17301	0	114	0	0	141	0	0	803	0	0	203	0	2	1151	0.173762	0	92	0	4	1149	0.348129	5	1534	0.325945
Proline, 4-hydroxyproline uptake and utilization	0.0157554	0.0364388	0.302965		0.0216263	0.0717263	0.224369	0.176564	0.139582	0.134256	0	1248	0	0	1180	0	0	1365	0	0	672	0	3	1156	0.259516	0	114	0	0	141	0	0	803	0	0	203	0	0	1151	0	0	92	0	0	1149	0	3	1534	0.195567
Glutathionylspermidine and Trypanothione	0.015855	0.0364388	0.302583		0	0	0.0788119	0.0586181	0.0215332	0.060905	0	1248	0	0	1180	0	0	1365	0	0	672	0	0	1156	0	0	114	0	0	141	0	0	803	0	0	203	0	0	1151	0	0	92	0	0	1149	0	1	1534	0.065189
TRAP Transporter unknown substrate 9	0.0160895	0.0364388	0.301692		0	0	0	0	0.146303	0.179983	0	1248	0	0	1180	0	0	1365	0	0	672	0	0	1156	0	0	114	0	0	141	0	0	803	0	0	203	0	0	1151	0	0	92	0	0	1149	0	0	1534	0
Soluble cytochromes and functionally related electron carriers	0.0163499	0.0364388	0.300716		0.153793	0.137311	0.421053	0.156971	0.219163	0.163019	2	1248	0.160256	4	1180	0.338983	2	1365	0.14652	1	672	0.14881	2	1156	0.17301	0	114	0	0	141	0	1	803	0.124533	1	203	0.492611	2	1151	0.173762	0	92	0	1	1149	0.0870322	5	1534	0.325945
Phage packaging machinery	0.0165789	0.0364388	0.29987		0	0	0	0	0.136729	0.168936	0	1248	0	0	1180	0	0	1365	0	0	672	0	0	1156	0	0	114	0	0	141	0	0	803	0	0	203	0	0	1151	0	0	92	0	0	1149	0	0	1534	0
Phd-Doc, YdcE-YdcD toxin-antitoxin (programmed cell death) systems	0.0167093	0.0364388	0.299393		0.0483036	0.136089	0.256608	0.0614503	0.0746957	0.122019	0	1248	0	0	1180	0	0	1365	0	0	672	0	0	1156	0	0	114	0	0	141	0	0	803	0	1	203	0.492611	0	1151	0	0	92	0	1	1149	0.0870322	3	1534	0.195567
Multidrug Resistance Efflux Pumps	0.0169542	0.0364388	0.298506		0.745779	0.60731	0	0	0.308925	0.305768	4	1248	0.320513	9	1180	0.762712	5	1365	0.3663	2	672	0.297619	8	1156	0.692042	2	114	1.75439	3	141	2.12766	4	803	0.498132	0	203	0	9	1151	0.781929	1	92	1.08696	3	1149	0.261097	0	1534	0
Proteasome bacterial	0.0174689	0.0369929	0.296679		0.0980893	0.178507	0	0	0.51539	0.524398	5	1248	0.400641	3	1180	0.254237	0	1365	0	0	672	0	0	1156	0	0	114	0	0	141	0	0	803	0	0	203	0	0	1151	0	0	92	0	6	1149	0.522193	0	1534	0
Orphan regulatory proteins	0.0187421	0.0386974	0.292363		0	0	0	0	0.450552	0.566796	0	1248	0	0	1180	0	0	1365	0	0	672	0	0	1156	0	0	114	0	0	141	0	0	803	0	0	203	0	0	1151	0	0	92	0	0	1149	0	0	1534	0
Iron acquisition in Streptococcus	0.0190781	0.0386974	0.291269		0	0	0.127543	0.106165	0.0512363	0.0977769	0	1248	0	0	1180	0	0	1365	0	0	672	0	0	1156	0	0	114	0	0	141	0	0	803	0	0	203	0	0	1151	0	0	92	0	0	1149	0	3	1534	0.195567
Glutathione: Biosynthesis and gamma-glutamyl cycle	0.01908	0.0386974	0.291263		0.00610501	0.020248	0.110345	0.0571648	0.185154	0.207461	0	1248	0	0	1180	0	1	1365	0.0732601	0	672	0	0	1156	0	0	114	0	0	141	0	0	803	0	0	203	0	0	1151	0	0	92	0	0	1149	0	2	1534	0.130378
Anaerobic respiratory reductases	0.019605	0.0388323	0.289588		0.22738	0.262948	0.18294	0.0912527	0.895193	0.805422	3	1248	0.240385	4	1180	0.338983	3	1365	0.21978	0	672	0	1	1156	0.0865052	0	114	0	0	141	0	2	803	0.249066	2	203	0.985222	4	1151	0.347524	0	92	0	3	1149	0.261097	2	1534	0.130378
Aromatic amino acid degradation	0.0197532	0.0388323	0.289123		0.294302	0.291086	0	0	0.0519887	0.097669	4	1248	0.320513	8	1180	0.677966	4	1365	0.29304	3	672	0.446429	0	1156	0	0	114	0	0	141	0	3	803	0.373599	2	203	0.985222	2	1151	0.173762	0	92	0	3	1149	0.261097	0	1534	0
Hydrogenases	0.0201895	0.0388323	0.287771		0.0217581	0.0721633	0.331035	0.171494	0.169087	0.273308	0	1248	0	0	1180	0	0	1365	0	0	672	0	0	1156	0	0	114	0	0	141	0	0	803	0	0	203	0	0	1151	0	0	92	0	3	1149	0.261097	6	1534	0.391134
G3E family of P-loop GTPases (metallocenter biosynthesis)	0.0206069	0.0388323	0.286503		0.329094	0.315244	0.939417	0.117069	0.515182	0.473007	11	1248	0.88141	4	1180	0.338983	3	1365	0.21978	3	672	0.446429	3	1156	0.259516	0	114	0	0	141	0	4	803	0.498132	0	203	0	4	1151	0.347524	0	92	0	11	1149	0.957354	15	1534	0.977836
TRAP Transporter unknown substrate 5	0.0206931	0.0388323	0.286244		0	0	0	0	0.153134	0.195532	0	1248	0	0	1180	0	0	1365	0	0	672	0	0	1156	0	0	114	0	0	141	0	0	803	0	0	203	0	0	1151	0	0	92	0	0	1149	0	0	1534	0
Scaffold proteins for [4Fe-4S] cluster assembly (MRP family)	0.0207645	0.0388323	0.28603		0	0	0.282102	0.231201	0.323644	0.37781	0	1248	0	0	1180	0	0	1365	0	0	672	0	0	1156	0	0	114	0	0	141	0	0	803	0	0	203	0	0	1151	0	0	92	0	0	1149	0	7	1534	0.456323
Selenoprotein O	0.0210356	0.0388349	0.285224		0.0131672	0.0295358	0.0914702	0.0456263	0.0285566	0.0616569	0	1248	0	1	1180	0.0847458	1	1365	0.0732601	0	672	0	0	1156	0	0	114	0	0	141	0	0	803	0	0	203	0	0	1151	0	0	92	0	0	1149	0	1	1534	0.065189
DNA repair, bacterial RecBCD pathway	0.0220327	0.0401608	0.28234		0	0	0	0	0.105635	0.136181	0	1248	0	0	1180	0	0	1365	0	0	672	0	0	1156	0	0	114	0	0	141	0	0	803	0	0	203	0	0	1151	0	0	92	0	0	1149	0	0	1534	0
Glycine Biosynthesis	0.0224817	0.0404671	0.281079		0.463824	0.428054	0.0551725	0.0285824	0.111018	0.11502	2	1248	0.160256	3	1180	0.254237	2	1365	0.14652	3	672	0.446429	3	1156	0.259516	0	114	0	2	141	1.41844	3	803	0.373599	2	203	0.985222	3	1151	0.260643	1	92	1.08696	2	1149	0.174064	1	1534	0.065189
Bacterial Chemotaxis	0.0229737	0.0408422	0.279725		0.018315	0.060744	0.314354	0.15771	1.681	2.06142	0	1248	0	0	1180	0	3	1365	0.21978	0	672	0	0	1156	0	0	114	0	0	141	0	0	803	0	0	203	0	0	1151	0	0	92	0	0	1149	0	6	1534	0.391134
DNA repair, bacterial UvrD and related helicases	0.0235325	0.0412544	0.278218		0.0539468	0.0489869	0.195736	0.0870341	0.24143	0.221573	1	1248	0.0801282	1	1180	0.0847458	1	1365	0.0732601	1	672	0.14881	1	1156	0.0865052	0	114	0	0	141	0	0	803	0	0	203	0	1	1151	0.086881	0	92	0	1	1149	0.0870322	2	1534	0.130378
Isoleucine degradation	0.0237786	0.0412544	0.277565		0.70218	0.785741	0	0	0.0491642	0.139057	9	1248	0.721154	10	1180	0.847458	9	1365	0.659341	0	672	0	6	1156	0.519031	0	114	0	0	141	0	10	803	1.24533	6	203	2.95567	9	1151	0.781929	0	92	0	8	1149	0.696258	0	1534	0
tRNA aminoacylation, His	0.0250501	0.0429431	0.274285		0.0572624	0.0522004	0.0551725	0.0285824	0.222761	0.208935	1	1248	0.0801282	0	1180	0	1	1365	0.0732601	1	672	0.14881	1	1156	0.0865052	0	114	0	0	141	0	1	803	0.124533	0	203	0	1	1151	0.086881	0	92	0	1	1149	0.0870322	1	1534	0.065189
Histidine Degradation	0.0256284	0.0434176	0.272843		0.205731	0.246454	0	0	0	0	0	1248	0	6	1180	0.508475	0	1365	0	4	672	0.595238	5	1156	0.432526	0	114	0	0	141	0	4	803	0.498132	0	203	0	5	1151	0.434405	0	92	0	0	1149	0	0	1534	0
Macromolecular synthesis operon	0.0270173	0.0452382	0.269499		0.316907	0.280698	0.314354	0.15771	0.0421407	0.119192	7	1248	0.560897	7	1180	0.59322	7	1365	0.512821	0	672	0	6	1156	0.519031	0	114	0	0	141	0	6	803	0.747198	0	203	0	4	1151	0.347524	0	92	0	6	1149	0.522193	6	1534	0.391134
Lysine degradation	0.0284826	0.0471436	0.266136		0.166232	0.168518	0.0914702	0.0456263	0.00796495	0.0225283	2	1248	0.160256	0	1180	0	2	1365	0.14652	3	672	0.446429	3	1156	0.259516	0	114	0	0	141	0	3	803	0.373599	0	203	0	5	1151	0.434405	0	92	0	2	1149	0.174064	1	1534	0.065189
[truncated: 39 more columns]
